# Supplementary material for: Ubiquitin Specific Protease 29 Functions as an Oncogene Promoting Tumorigenesis in Colorectal Carcinoma
Source: Cancers (Basel). 2021 May 31;13(11):2706. doi: 10.3390/cancers13112706 (PMC8197902; doi:10.3390/cancers13112706)
Supplement: Supplementary file 1 [file cancers-13-02706-s001.zip]

Archive with 3 entries (2 files):
- cancers-1152936-supplementary/
- cancers-1152936-supplementary/Supplementary Figures.pdf
- cancers-1152936-supplementary/Table S1.pdf
